# Supplementary material for: Metabolic Syndrome Severity Score, Comparable to Serum Creatinine, Could Predict the Occurrence of End-Stage Kidney Disease in Patients with Antineutrophil Cytoplasmic Antibody-Associated Vasculitis
Source: J Clin Med. 2021 Dec 8;10(24):5744. doi: 10.3390/jcm10245744 (PMC8708376; doi:10.3390/jcm10245744)
Supplement: Supplementary file 1 [file jcm-10-05744-s001.zip]

Archive with 1 entries (1 files):
- jcm-1500961-supplementary.pdf
